# Supplementary material for: Social determinants of health predict readmission following COVID-19 hospitalization: a health information exchange-based retrospective cohort study
Source: Front Public Health. 2024 Mar 27;12:1352240. doi: 10.3389/fpubh.2024.1352240 (PMC11004289; doi:10.3389/fpubh.2024.1352240)
Supplement: Supplementary file 1 [file Data_Sheet_1.xlsx]

## Sheet: COVIDDiagnosisCodes
DiagnosisCode	DiagnosisDescription
U07.1	COVID-19
1119303003	POST-ACUTE COVID-19
119731000146105	CARDIOMYOPATHY DUE TO COVID-19 VIRUS (HCC)
119751000146104	FEVER DUE TO COVID-19
119981000146107	DYSPNEA DUE TO COVID-19
1240521000000100	OTITIS MEDIA OF BOTH EARS DUE TO SEVERE ACUTE RESPIRATORY SYNDROME CORONAVIRUS 2 (SARS-COV-2)
1240531000000103	MYOCARDITIS DUE TO 2019 NOVEL CORONAVIRUS
1240541000000107	UPPER RESPIRATORY TRACT INFECTION DUE TO COVID-19 VIRUS
1240561000000108	ENCEPHALOPATHY DUE TO COVID-19 VIRUS
1240581000000104	COVID-19 VIRUS DETECTED
12611000132107	SARS (SEVERE ACUTE RESPIRATORY SYNDROME) CONFIRMED
138389411000119105	ACUTE BRONCHITIS DUE TO COVID-19 VIRUS
441590008	PNEUMONIA DUE TO SARS-ASSOCIATED CORONAVIRUS
674814021000119106	ACUTE RESPIRATORY DISTRESS SYNDROME (ARDS) DUE TO 2019 NOVEL CORONAVIRUS
840533007	SARS-COV-2
840539006	COVID-19
870590002	ACUTE HYPOXEMIC RESPIRATORY FAILURE DUE TO COVID-19 (HCC)
880529761000119102	LOWER RESPIRATORY TRACT INFECTION DUE TO COVID-19 VIRUS
882784691000119100	PNEUMONIA CAUSED BY SARS-COV-2
B97.21	SARS-ASSOCIATED CORONAVIRUS CAUSING DISEASES CLASS
J12.81	PNEUMONIA DUE TO SARS-ASSOCIATED CORONAV

## Sheet: COVIDLabTestCodes
TestItemCode	TestItemCodeDescription
94500-6	SARS-CoV-2 (COVID-19) RNA [Presence] in Respiratory specimen by NAA with probe detection
210001649	POC COVID-19
210001650	POC COVID-19 CONTROL
60275-5	SARS CORONAVIRUS RNA [PRESENCE] IN ISOLATE BY NAA WITH PROBE DETECTION
94759-8	COVID-19 (SARS-COV-2)
CORONAVIRUS (COVID-19) NAA	CORONAVIRUS (COVID-19) NAA
COVID 19	COVID 19
COVID PCR	COVID PCR
COVID-19	COVID-19
COVID-19 LABCORP	COVID-19 LABCORP
COVID-19 QAULITATIVE PCR	COVID-19 QAULITATIVE PCR
COVID-19 QUALITATIVE PCR	COVID-19 QUALITATIVE PCR
COVID-19 RNA (SARS-COV-2), QL, RRT-PCR, RESPIRATORY SPECIME	COVID-19 RNA (SARS-COV-2), QL, RRT-PCR, RESPIRATORY SPECIME
COVID-19 TEST	COVID-19 TEST
COVID-RAPID TEST CEPHEID XPERT	COVID-RAPID TEST CEPHEID XPERT
COVID-VIRUS PCR TEST BD MAX	COVID-VIRUS PCR TEST BD MAX
RAPIDCOVID PCR	RAPIDCOVID PCR
SARS COV 2 RNA (COVID-19), QL, RRT-PCR, RESPIRATORY SPECIMEN	SARS COV 2 RNA (COVID-19), QL, RRT-PCR, RESPIRATORY SPECIMEN
SARS-COV-2 (COVID-19)	SARS-COV-2 (COVID-19)
